# Supplementary material for: Psychobiotics Ameliorate Depression and Anxiety Status in Surgical Oncology Patients: Results from the ProDeCa Study
Source: Nutrients. 2025 Feb 28;17(5):857. doi: 10.3390/nu17050857 (PMC11901992; doi:10.3390/nu17050857)
Supplement: Supplementary file 1 [file nutrients-17-00857-s001.zip]

Archive with 1 entries (1 files):
- nutrients-3466148-supplementary.pdf
